# Supplementary material for: Strigolactones Modulate Cellular Antioxidant Defense Mechanisms to Mitigate Arsenate Toxicity in Rice Shoots
Source: Antioxidants (Basel). 2021 Nov 15;10(11):1815. doi: 10.3390/antiox10111815 (PMC8614715; doi:10.3390/antiox10111815)
Supplement: Supplementary file 1 [file antioxidants-10-01815-s001.zip]

Archive with 1 entries (1 files):
- antioxidants-1412120-supplementary.pdf
